# Supplementary material for: The effectiveness of photobiomodulation therapy on inferior alveolar nerve injury: A systematic review and META-analysis
Source: PLoS One. 2023 Aug 10;18(8):e0287833. doi: 10.1371/journal.pone.0287833 (PMC10414610; doi:10.1371/journal.pone.0287833)
Supplement: S1 Data — (XLSX) [file pone.0287833.s002.xlsx]

## Sheet: VAS
data for VAS
author	VAS for 48h
	mean	sd	sample size	mean	sd	sample size
Astrid VirginiaBuysse 2017	2	1.1	12	2	0.9	12
Esteves Pinto Faria, P. 2020	25	3.7	12	20	4.5	12
Fuhrer-Valdivia, A. 2014 (1)	2.1667	0.848	16	2.089	0.732	14
Fuhrer-Valdivia, A. 2014 (2)	2.1667	0.848	16	2.089	0.732	14
Mohajerani, S. H. 2017	31	12	10	37	17	10
Qi, W. 2020	3.4	1.3	10	3.2	1.3	10
Sharifi, R. 2020	1.66	1.22	18	1.41	1.08	18
	VAS for 30d
	mean	sd	sample size	mean	sd	sample size
Astrid VirginiaBuysse 2017	4.1	0.83	12	2.9	0.91	12
Esteves Pinto Faria, P. 2020	76	9.5	12	56	8.7	12
Fuhrer-Valdivia, A. 2014 (3)	3	0.5653	16	2.322	0.5856	14
Fuhrer-Valdivia, A. 2014 (4)	3.0833	0.424	16	2.322	0.5856	14
Qi, W. 2020	8.9	3.45	10	4.9	2.56	10
Sharifi, R. 2020	3.52	0.83	18	2.58	0.75	18
	VAS for 60d
	mean	sd	sample size	mean	sd	sample size
Fuhrer-Valdivia, A. 2014 (5)	3.8642	0.6321	16	3.339	0.2928	14
Fuhrer-Valdivia, A. 2014 (6)	3.9167	0.424	16	3.517	0.5856	14
Mohajerani, S. H. 2017	86	11.4	10	69	14.5	10
Sharifi, R. 2020	4.36	0.53	18	3.47	0.67	18

## Sheet: TPD
data for TPD
author	TPD for 48h
	mean	sd	sample size	mean	sd	sample size
Eshghpour, M. 2017	5.99	0.48	16	6.03	0.43	16
Gasperini, G. 2014	4.88	1.2	10	5.6	1.1	10
Mohajerani, S. H. 2017	15.05	2.1	10	13.5	3.7	10
Sharifi, R. 2020	14.88	4.45	18	16.61	3.83	18
	TPD for 14d
	mean	sd	sample size	mean	sd	sample size
Eshghpour, M. 2017	6.04	0.53	16	6.09	0.42	16
Gasperini, G. 2014	5.59	1.1	10	5.93	0.9	10
Mohajerani, S. H. 2017	10.55	1.3	10	11.6	3.4	10
	TPD for 30d
	mean	sd	sample size	mean	sd	sample size
Eshghpour, M. 2017	5.87	0.52	16	6.14	0.39	16
Gasperini, G. 2014	5.33	0.94	10	5.9	1.15	10
Salari, B. 2022	16.46	4.24	26	18.85	3.26	26
Sharifi, R. 2020	10.52	2.62	18	12.88	3.34	18
	TPD for ≥60d
	mean	sd	sample size	mean	sd	sample size
Eshghpour, M. 2017	5.12	0.59	16	5.97	0.45	16
Gasperini, G. 2014	4.72	0.85	10	5.7	1.07	10
Mohajerani, S. H. 2017	8.25	0.96	10	9.5	3.1	10
Salari, B. 2022 (1)	13.77	5.38	26	18.85	3.26	26
Sharifi, R. 2020	7.58	1.19	18	9.44	1.93	18

## Sheet: SWMF
Semmes-Weinstein monofilaments（SWMF）
author	SWMF
	mean	sd	sample size	mean	sd	sample size
Khullar, S. M. Brodin, P. 1996	0.493	0.09	6	1.991	0.24	7
Khullar, S. M. Emami, B. 1996	0.985	0.11	8	2.757	1.17	5
Mohajerani, S. H. 2017	1.29	0.97	10	1.76	0.93	10
Santos, F. T. 2019 (1)	2.77	0.64	10	3.9	1.47	10
Santos, F. T. 2019 (2)	2.82	0.59	10	4.27	1.27	10

## Sheet: recovery percentage
recovery percentage
author	recovery percentage for late treatment
	events	total	events	total
Khullar, S. M. Brodin, P. 1996	4	6	0	7
Khullar, S. M. Emami, B. 1996	7	8	0	5
Salari, B. 2022	13	26	1	26
author	recovery percentage for early treatment
	events	total	events	total
Fuhrer-Valdivia, A. 2014	14	16	3	14
Guarini, D. 2018	31	33	5	9
Qi, W. 2020	9	10	4	10
Santos, V. P. D. 2022	20	22	15	20

## Sheet: brush stroke
brush stroke
author	brush stroke for 24h
	mean	sd	sample size	mean	sd	sample size
Mohajerani, S. H. 2017	2	1.5	10	2.5	1.9	10
Sharifi, R. 2020	4.77	3.57	18	3.55	2.79	18
	brush stroke for 60d
	mean	sd	sample size	mean	sd	sample size
Mohajerani, S. H. 2017	4.6	0.4	10	3.8	1.2	10
Sharifi, R. 2020	9.88	0.32	18	8.27	1.6	18

## Sheet: thermal and pinprick
thermal for 48h
	mean	sd	sample size	mean	sd	sample size
Santos, V. P. D. 2022	4.21	3.5	22	5.13	3.46	20
Sharifi, R. 2020	7	1.1	18	4	1.3	18
pinprick
	mean	sd	sample size	mean	sd	sample size
Santos, V. P. D. 2022	1	1.72	22	2.83	3.42	20
Sharifi, R. 2020	7.22	1.6	18	5.5	1.68	18

## Sheet: risk of bias
year	author	Random sequence generation	Allocation concealment	Blinding of participants and personnel	Blinding of outcome assessment	Incomplete outcome data	Selective reporting	Other bias(follow-up and baseline)
2020	Sharifi, R.	unclear	unclear	highrisk	unclear	low risk	low risk	low risk
2022	Santos, V. P. D.	low risk	low risk	highrisk	highrisk	low risk	low risk	low risk
2019	Santos, F. T.	unclear	unclear	unclear	low risk	low risk	low risk	low risk
2020	Qi, W.	lowrisk	low risk	unclear	unclear	low risk	low risk	low risk
2017	Mohajerani, S. H.	unclear	unclear	highrisk	low risk	low risk	low risk	low risk
2018	Guarini, D.	unclear	unclear	unclear	low risk	highrisk	low risk	low risk
2014	Gasperini, G.	unclear	unclear	low risk	low risk	low risk	low risk	low risk
2014	Fuhrer-Valdivia, A.	unclear	low risk	low risk	low risk	low risk	highrisk	low risk
2020	Esteves Pinto Faria, P.	highrisk	unclear	unclear	unclear	low risk	low risk	low risk
2018	Esmaeelinejad, M.	low risk	unclear	unclear	low risk	highrisk	low risk	low risk
2017	Eshghpour, M.	unclear	unclear	unclear	low risk	low risk	low risk	low risk
2017	Astrid VirginiaBuysse	low risk	low risk	unclear	unclear	low risk	low risk	low risk
2022	Salari, B.	low risk	low risk	unclear	low risk	highrisk	low risk	low risk
1996	Khullar, S. M. Emami, B.	low risk	low risk	low risk	low risk	lowrisk	low risk	low risk
1996	Khullar, S. M. Brodin, P.	low risk	low risk	low risk	low risk	low risk	low risk	low risk
